# Supplementary material for: Current Status of Pulsatilla patens in Latvia—Population Size, Demographic and Seed Viability Indicators, Soil Parameters and Their Relationships
Source: Plants (Basel). 2025 Jan 26;14(3):375. doi: 10.3390/plants14030375 (PMC11819818; doi:10.3390/plants14030375)
Supplement: Supplementary file 1 [file plants-14-00375-s001.zip]

Archive with 1 entries (1 files):
- supplementary_data_revision_final.pdf
